# Supplementary material for: An Integrated—Omics/Chemistry Approach Unravels Enzymatic and Spontaneous Steps to Form Flavoalkaloidal Nudicaulin Pigments in Flowers of Papaver nudicaule L
Source: Int J Mol Sci. 2021 Apr 16;22(8):4129. doi: 10.3390/ijms22084129 (PMC8073789; doi:10.3390/ijms22084129)
Supplement: Supplementary file 1 [file ijms-22-04129-s001.zip]

Archive with 3 entries (2 files):
- ijms-1155903-SI/
- ijms-1155903-SI/210415 SI_Table S6.xlsx
- ijms-1155903-SI/210415_SI_Figures S1-S14_Tables S1-S5.pdf
