# Supplementary material for: An Integrated—Omics/Chemistry Approach Unravels Enzymatic and Spontaneous Steps to Form Flavoalkaloidal Nudicaulin Pigments in Flowers of Papaver nudicaule L
Source: Int J Mol Sci. 2021 Apr 16;22(8):4129. doi: 10.3390/ijms22084129 (PMC8073789; doi:10.3390/ijms22084129)
Supplement: Supplementary file 1 [file ijms-22-04129-s001.zip › ijms-1155903-SI/210415 SI_Table S6.xlsx]

## Sheet: Tabelle1
Table S6. Definition of developmental stages (DS) of yellow P. nudicaule flowers.
HPLC-PDA peak areas of petal raw extracts (detection wavelength: 254 nm). DS were approximated by eye based on petal appearance (DS 1 white, DS 2 pale red, DS 3 red, DS 4 orange, DS 5 yellow, DS 6 open flower). Zero values were replaced by a value of 10.
Sample number	DS	Retention time (min)
		6.1	6.5	6.6	6.7	6.8	6.9	7.1	7.6	8.3	8.4	8.5	9.5	10.3	10.5	10.6	12.9	14.2	15	15.9	16	16.3	16.4	16.7	17.3	17.7	18.1	18.6	18.9	19.2	19.6	20	20.2	20.6	20.8	21	21.1	21.3	21.5	21.9	22	22.1	22.4	22.8	23.3	23.7	24.2	24.3	24.7
1	5	10	10	10	148.857	10	10	50.0676	194.788	10	162.957	10	231.138	10	10	597.701	274.583	10	265.414	298.794	10	10	174.464	89.4531	110.61	280.115	205.746	774.188	1865.31	10	11803.9	10	180.063	780.895	10	10	10	530.11	1009.96	10	10	628.558	8352.77	1126.75	10	386.786	10	4340.09	273.893
2	5	10	62.8076	10	281.046	10	10	10	175.127	10	168.267	10	89.1568	10	10	295.39	87.1605	10	260.288	366.797	10	10	99.574	77.8858	65.7469	159.922	10	1040.21	1209.82	10	9387.83	10	10	559.283	10	582.513	1265.26	10	731.265	6029.56	10	10	7988.93	1171.38	134.095	265.029	10	2846.99	249.243
3	5	10	10	10	193.371	10	10	10	156.474	10	103.508	10	10	10	10	239.221	86.3246	10	140.68	194.63	10	10	107.047	10	10	154.353	113.125	356.586	1184.8	10	6391.05	10	10	324.341	10	820.948	1993.02	10	817.308	9780.49	10	10	8345.1	789.714	277.284	213.369	10	1979.92	240.368
4	5	10	10	10	150.029	10	10	10	132.013	10	132.179	10	55.8382	10	10	454.423	221.128	10	98.5904	461.618	10	10	122.268	52.3768	100.933	200.86	258.361	815.087	1812	151.924	10957.4	10	10	1397.38	10	10	10	529.28	1014.83	829.134	10	829.134	13990.6	1508.56	10	267.889	10	3616.32	267.084
5	4	10	10	10	169.631	10	10	10	226.191	10	78.9016	10	80.0127	10	10	81.9808	10	100.506	69.4385	10	171.162	10	10	10	426.114	62.8093	2219.79	524.276	673.914	64.1573	5457.55	10	10	7794.66	10	10	10	189.666	320.437	10	735.612	10	4436.75	355.573	10	80.2014	10	1271.52	95.8799
6	4	10	10	10	112.666	10	10	10	182.391	56.0942	108.523	10	10	10	10	89.8771	67.8555	96.7784	70.2108	10	150.311	10	64.1125	10	325.28	128.246	2008.8	253.069	1038.67	115.653	4080.22	10	10	5674.39	10	10	10	278.401	516.16	10	640.868	10	5805.61	331.385	115.508	156.892	10	1314.55	137.926
7	4	10	79.3474	10	184.388	10	10	10	311.13	119.506	10	93.3523	10	53.9079	10	103.129	10	70.002	10	10	77.226	10	10	10	279.612	108.322	1306.32	10	627.833	10	2781.77	10	10	5244.2	10	10	10	161.948	292.971	10	144.378	10	3438.4	187.438	10	10	10	401.191	64.8436
8	2	10	10	484.386	10	10	10	10	480.452	143.949	10	203.687	10	10	196.746	10	82.7991	88.0483	10	10	10	10	10	10	247.428	127.445	1690.33	10	494.535	10	1685.28	10	10	3454.05	10	10	10	51.6449	155.329	10	10	10	1287.11	10	10	10	263.118	10	10
9	5	10	10	10	159.979	10	10	10	136.947	10	86.0637	10	10	10	10	250.493	123.411	10	192.115	411.978	10	10	160.411	10	80.9204	241.881	10	679.104	1826.03	10	10729	10	142.968	556.664	10	223.789	10	895.415	1233.32	3270.9	10	10	12634.1	1518.36	373.993	220.871	10	2734.64	425.449
10	2	10	10	10	384.422	10	10	10	454.918	276.627	10	167.018	10	10	81.987	86.1417	163.761	116.162	53.4786	10	89.7598	10	10	65.8915	247.739	128.388	1137.32	10	569.718	10	1363	10	10	2721.6	10	10	10	153.487	336.703	10	10	10	2405.42	10	10	10	306.442	10	10
11	5	10	71.774	10	132.309	10	10	10	193.518	10	112.973	10	148.821	10	10	472.89	222.264	10	153.927	611.614	10	10	213.519	60.7759	56.2079	275.868	108.394	759.117	2242.62	249.843	10657.4	10	148.664	750.046	10	10	10	755.109	1394.21	10	10	1973.59	14238.7	1702.65	10	355.707	10	4168.71	311.837
12	4	10	10	10	189.441	10	10	10	276.015	10	147.124	10	276.47	10	10	181.665	98.4465	165.598	145.761	10	340.571	10	139.713	10	586.404	116.88	2537.89	521.264	1206.06	159.684	8348.57	10	10	8994.68	10	10	10	410.404	609.853	10	10	1054.06	6705.08	617.844	10	152.645	10	2415.86	10
13	4	10	90.9664	10	148.883	10	10	10	195.194	10	109.245	10	113.118	10	10	248.128	131.874	65.3919	157.16	515.835	10	10	138.782	10	232.14	330.901	1097.58	480.046	3850.21	10	10836	10	10	3416.16	10	10	10	796.106	1682.72	10	10	1368.55	16306.9	871.502	346.406	426.079	10	5195.28	276.581
14	4	10	10	10	93.9321	10	10	10	180.807	64.5862	144.627	10	10	10	10	182.295	81.0139	134.188	66.1467	10	217.883	10	10	10	376.734	222.032	1871.28	278.011	1842.96	10	5022.65	10	10	4955.03	10	10	10	469.442	893.507	10	10	442.515	8628.02	454.705	119.377	159.484	10	1005.77	10
15	3	10	10	10	266.812	10	10	10	397.465	79.0663	130.089	10	10	10	10	101.023	56.8278	84.5991	10	10	145.126	10	10	10	243.889	155.004	1221.65	10	1073.5	10	2828.94	10	10	3530.7	10	10	10	350.845	633.126	10	10	10	6241.35	409.843	10	10	10	624.021	10
16	4	10	10	10	155.053	10	10	10	239.738	10	10	97.5066	139.019	10	10	128.107	63.4941	122.167	84.2212	10	258.79	10	10	10	402.517	158.04	1989.16	428.146	1661.81	10	5379.36	10	10	5621.58	10	10	10	424.583	764.436	10	10	772.063	7428.28	328.298	86.7715	138.009	10	1444.57	10
17	6	10	50.6095	10	145.534	10	10	10	110.678	10	99.9386	10	76.8011	10	10	223.91	57.0009	10	198.369	10	200.763	10	78.1922	10	10	226.454	94.1492	551.288	881.995	264.278	6593.66	10	128.79	315.488	10	10	10	403.895	595.682	10	10	1584.07	4173.67	433.979	249.098	345.773	10	3095.22	10
18	6	10	10	10	141.946	10	10	10	213.618	10	10	77.5787	10	10	10	318.261	127.471	10	167.577	142.599	10	10	76.3684	10	10	328.713	92.1907	244.93	2227.97	365.258	6758.37	10	140.855	191.189	144.37	10	10	458.639	886.99	10	10	1053.49	7105.87	272.196	262.601	462.382	10	4361.91	10
38	6	10	10	10	181.123	10	10	10	136.502	10	10	64.1888	10	10	10	294.091	81.8318	10	210.861	331.266	10	10	100.693	73.9841	80.0451	223.96	143.606	448.303	1780.04	10	7531.79	10	118.054	428.927	10	115.495	10	668.099	985.094	1463.14	10	1463.14	8444.98	682.807	313.414	441.709	10	4409.96	10
39	2	10	10	10	257.28	10	10	10	473.292	370.986	10	146.118	10	300.332	10	10	10	10	10	10	10	10	10	10	90.416	51.0719	711.44	10	171.865	10	1586.36	10	10	1998.34	10	10	10	10	72.393	10	10	10	773.518	10	10	10	10	10	10
40	3	10	10	10	10	280.718	10	10	455.041	281.245	10	155.33	10	219.046	10	77.7508	59.2159	55.8136	10	10	10	10	10	10	198.676	75.7925	1214.71	10	381.25	10	1212.41	168.01	10	3463.95	10	10	10	72.1143	139.927	10	73.7241	10	2300.03	98.8097	10	10	302.781	10	10
41	1	54.0284	10	543.755	10	10	10	66.7178	685.231	390.691	10	241.229	10	56.6165	134.448	102.772	71.1702	10	10	10	10	10	10	10	10	119.639	160.317	10	180.17	10	688.024	106.45	10	98.2818	10	10	10	10	73.8824	10	10	10	148.396	10	10	10	10	10	10
42	2	10	10	10	339.27	10	10	10	515.825	179.452	10	144.95	10	60.5046	65.2489	63.1964	10	10	10	10	60.2407	10	10	10	98.0744	115.662	1599.07	10	1222.19	10	1923.29	249.654	10	1895.9	10	10	10	79.8401	357.097	10	57.516	10	3294.06	10	10	10	283.602	10	10
43	3	10	10	10	281.372	10	10	10	412.51	195.894	10	147.709	10	59.7349	10	113.669	59.2133	80.7608	10	10	75.9905	10	10	10	277.229	106.2	1467.05	10	449.608	68.4911	1682.4	229.312	10	4085.24	10	10	10	109.346	204.059	10	152.546	10	2790.81	10	10	10	10	464.901	10
44	4	10	10	10	95.281	10	10	10	106.153	10	101.54	10	311.449	10	10	154.921	72.8583	58.5478	74.0764	233.909	10	10	70.9407	90.1085	321.236	130.296	884.841	652.09	930.552	249.349	7369.17	1076.68	10	5618.58	10	10	10	426.227	657.792	10	10	1365.17	9993.88	10	10	226.468	10	2521.77	10
45	1	10	10	232.944	10	10	10	115.668	585.904	297.499	175.435	10	10	108.68	92.192	56.8841	54.4581	10	10	10	10	10	10	10	10	86.5064	298.912	10	365.02	10	747.332	89.2585	10	233.053	10	10	10	10	103.203	10	10	10	429.358	62.0836	10	10	51.8732	10	10
46	5	10	93.3228	10	160.01	10	10	10	83.7837	10	10	110.095	10	10	10	281.129	135.923	10	233.183	397.15	10	10	92.2036	93.5016	101.97	153.976	368.248	368.189	1633.19	294.815	10732.5	1451.49	10	976.816	10	696.883	1509	10	734.233	7013.39	10	10	11424.8	10	339.829	372.801	10	5965.41	10
47	5	10	65.8274	10	93.5193	10	10	10	143.543	10	10	103.083	316.812	10	10	488.866	175.016	10	169.553	204.566	10	10	346.297	83.913	10	201.493	10	383.916	1533.75	300.719	9793.4	1323.64	137.561	483.832	10	10	10	394.274	1041.05	10	10	998.188	11672.9	2705.97	10	314.05	10	4336.73	10
48	6	10	10	10	238.091	10	10	10	163.968	10	10	101.294	10	10	10	182.533	10	10	146.645	151.297	10	10	60.5789	10	10	129.317	10	259.363	893.483	215.381	4585.86	646.819	74.9699	188.609	10	235.321	689.163	10	610.537	3272.33	10	10	5937.62	1103.33	249.574	258.191	10	3521.48	10
49	6	10	10	10	106.881	10	10	10	98.9737	10	61.0329	10	10	10	10	181.218	50.6892	10	166.028	104.432	10	10	104.253	71.7177	74.0456	187.947	10	374.459	1140.59	292.786	5391.82	733.037	138.638	259.622	10	10	10	334.613	863.678	10	10	1114.57	7028.78	1276.49	236.156	342.935	10	3546.34	10
50	6	10	10	10	135.286	10	10	10	107.47	10	75.219	10	88.4961	10	10	374.79	93.6157	10	248.319	254.533	10	10	141.898	99.4077	64.7545	101.414	10	601.667	657.756	225.229	8400.2	1181.13	10	337.1	10	10	10	326.98	512.502	10	10	1508.65	5673.51	1307.14	190.129	272.076	10	2901.18	10
51	1	50.7179	10	10	355.699	10	10	10	670.697	196.618	10	211.971	10	10	146.644	63.2957	89.7157	10	10	10	10	10	10	10	10	155.586	375.381	10	413.582	53.6351	783.176	105.897	10	299.16	10	10	10	10	182.658	10	10	10	434.871	104.981	10	10	91.5487	10	10
52	3	10	10	10	496.7	10	51.9718	10	716.277	137.664	10	219.74	10	10	10	80.4186	62.4231	10	10	10	10	10	10	10	163.258	135.829	810.633	10	340.118	10	725.506	91.1784	10	2160.3	10	10	10	86.338	131.725	10	10	10	1398.66	178.043	10	10	135.968	10	10
53	2	10	10	10	383.935	10	10	10	648.191	133.287	10	186.612	10	10	91.5387	60.3586	93.0624	62.1114	10	10	89.5307	10	52.6865	10	106.79	185.984	996.035	10	906.997	117.722	1076.18	150.275	10	969.579	10	10	10	95.4078	369.813	10	10	10	1636.91	294.51	10	10	197.384	10	10
54	2	51.7997	10	10	274.208	10	10	10	481.699	204.396	10	161.519	10	10	172.699	10	127.606	82.7545	10	10	84.8945	10	10	10	151.039	155.436	823.074	10	608.687	94.2	1463.52	185.588	10	1906.24	10	10	10	148.177	324.759	10	52.0325	10	2514.73	412.385	10	10	286.855	10	10
55	3	54.8947	10	10	116.919	10	10	10	224.809	187.904	169.979	10	10	10	60.2854	128.734	106.997	121.91	58.1365	10	146.811	10	55.6388	10	238.59	162.358	1751.42	10	1105.76	154.053	2940.66	354.526	10	3110.39	10	10	10	208.855	482.644	10	120.406	10	4517.5	688.768	52.4015	107.471	10	434.161	10
56	1	10	10	10	470.918	10	10	10	676.142	80.2312	10	256.822	10	10	130.72	63.8883	119.292	57.765	10	10	10	10	10	10	69.6413	201.193	586.814	10	581.757	67.0119	652.438	88.7816	10	681.374	10	10	10	57.0774	154.561	10	10	10	960.844	115.722	10	10	120.263	10	10
57	1	10	10	10	610.506	10	64.9174	86.2595	792.349	66.3987	10	270.507	10	10	93.3071	62.3037	61.6544	10	10	10	10	10	10	10	10	180.483	395.912	10	486.188	59.6612	574.426	90.7221	10	286.793	50.504	10	10	10	253.733	10	10	10	500.064	105.882	10	10	83.2419	10	10
58	1	10	10	10	489.042	10	10	10	648.127	68.1347	10	181.967	10	10	78.0524	50.9429	75.286	10	10	10	10	10	10	10	10	186.742	313.379	10	351.503	10	602.427	100.835	10	474.817	69.8419	10	10	64.6309	234.003	10	10	10	744.918	148.225	10	10	127.511	10	10
59	3	10	10	10	289.239	10	10	10	529.551	113.063	10	168.922	10	10	56.417	86.2087	51.2848	141.431	59.5015	10	137.523	61.7174	10	10	305.258	159.673	2385.72	10	1148.36	10	2654.72	280.945	10	4380.23	10	10	10	189.007	396.471	10	190.788	10	3481	462.124	10	10	10	265.739	10
80	6	10	10	10	172.031	10	10	10	176.627	10	91.5078	10	54.7243	10	10	239.457	10	10	164.701	224.184	10	10	120.5	10	59.1147	203.408	68.8654	223.905	1683.06	10	5309.76	733.796	10	350.408	10	10	10	443.587	1296.63	10	10	963.221	11905.9	2405.43	426.038	213.089	10	2592.36	517.897
81	6	10	10	10	120.564	10	10	10	87.7283	10	53.6307	10	10	10	10	266.511	10	10	165.182	262.827	10	10	83.8022	10	10	113.4	10	213.619	895.414	111.823	7082.82	905.631	10	281.245	10	687.369	1874.67	10	868.208	10845.3	10	10	8189.31	1525.12	322.586	151.283	10	1567.59	358.587
82	6	10	10	10	199.783	10	10	10	165.688	10	87.5442	10	10	10	10	181.128	51.9185	10	124.117	323.263	10	10	132.757	10	10	140.477	88.3557	423.254	1228.06	206.924	6252.46	864.319	10	306.277	10	545.928	1539.67	10	1049.44	8185.72	10	10	10817.1	2141.13	340.67	221.114	10	3015.6	496.974
83	3	10	10	10	10	111.803	10	10	243.529	173.633	165.072	10	10	10	10	69.6881	10	60.1237	10	10	73.5757	10	10	10	298.617	153.153	1351.1	10	824.232	10	2388.63	276.977	10	4115.7	10	10	10	179.786	529.007	10	206.922	10	4727.48	745.478	10	10	10	282.043	10
84	3	10	10	10	232.438	10	10	10	441.951	173.08	198.551	10	10	10	57.777	69.2001	71.8825	86.9717	10	10	98.3124	10	10	10	276.454	160.337	1199.98	10	698.24	10	1885.51	217.92	10	3088.76	10	10	10	140.99	442.302	10	145.702	10	3320.13	521.603	10	10	10	315.933	10
85	3	10	10	10	327.325	10	57.074	10	502.977	224.928	207.26	10	10	10	10	10	88.8704	97.536	10	10	90.9412	10	10	10	292.954	134.942	1347.38	10	547.164	10	1515.25	173.514	10	3680.84	10	10	10	154.241	338.683	10	135.635	10	2816.16	453.013	10	10	10	381.773	10
86	2	10	10	10	401.534	10	67.4719	10	562.133	98.4864	10	144.338	10	10	10	52.5603	10	10	10	10	60.2451	10	10	10	99.8439	165.122	601.553	10	374.181	10	1179.21	138.257	10	1224.68	129.715	10	10	90.7049	181.428	10	10	10	1441.69	237.187	10	10	197.093	10	10
87	3	10	10	10	285.065	10	10	10	454.403	110.846	129.091	10	10	10	61.8422	81.4445	54.587	109.99	10	10	118.183	80.532	10	10	280.864	137.351	1506.49	10	465.741	10	1952.78	205.659	10	4803.67	10	10	10	63.6448	141.406	10	173.616	10	1265.7	234.68	10	10	185.559	10	10
88	2	10	10	10	836.27	10	88.8577	68.4449	772.244	77.3525	10	300.352	10	10	87.1412	138.864	95.0926	99.7461	10	10	142.064	73.371	10	10	244.704	279.261	1193.51	10	577.601	10	1584.26	207.133	10	3045.77	10	10	10	115.929	252.207	10	132.07	10	1360.38	292.704	10	51.2109	187.024	10	10
89	2	10	10	10	441.952	10	10	10	652.334	137.467	10	173.608	10	10	97.078	10	126.6	115.551	10	10	89.6958	64.9845	10	10	189.26	187.388	968.55	10	445.338	10	975.688	139.503	10	1673.81	175.565	10	10	70.6775	253.969	10	73.3739	10	864.868	190.88	10	10	175.32	10	10
90	3	10	10	10	319.438	10	53.4431	10	459.021	108.778	10	136.057	10	10	59.0432	103.263	87.099	122.139	10	10	130.565	60.1446	10	10	271.843	142.83	1517.71	10	480.989	10	2220.88	225.504	10	4215.47	435.679	10	10	10	205.152	10	125.291	10	1206.58	237.627	10	10	288.955	10	10
91	3	10	10	10	121.912	10	10	10	252.599	93.1977	149.824	10	10	10	10	67.9592	10	114.541	10	10	106.542	53.364	10	10	377.924	188.797	1493.31	10	1077.11	10	2523.06	293.931	10	3868.09	281.483	10	10	304.417	648.122	10	249.729	10	5233.87	812.156	10	10	10	411.703	10
92	5	10	10	10	128.969	10	10	10	215.249	10	95.0963	10	83.0981	10	10	411.597	119.479	10	172.652	627.483	10	10	233.797	78.9932	91.6808	269.819	192.582	824.332	2150.87	293.878	14402.4	1871.02	10	675.422	10	10	10	898.513	1465.32	10	10	1720.67	13391.6	3418.13	10	329.247	10	2817.63	497.524
93	5	10	10	10	153.793	10	10	10	191.342	10	111.995	10	10	10	10	223.688	117.01	58.604	108.401	469.824	10	10	170.594	61.9443	259.067	315.586	422.408	860.718	1995.29	359.291	9559.16	1319.37	10	2255.06	10	10	10	1039.13	1487.9	10	10	2354.82	13577.4	2813.62	809.967	433.877	10	4860.08	1076.1
94	4	10	10	10	10	174.598	10	10	249.329	10	108.694	10	50.9409	10	10	165.186	73.9868	136.166	98.644	321.089	10	10	125.782	51.3577	509.019	204.608	1687.46	495.214	940.883	247.105	7743.28	844.414	10	7471.88	625.01	10	10	376.473	528.805	10	10	1338.66	5866.18	1154.52	10	315.76	10	1728.1	367.08
95	3	10	10	10	242.771	10	10	10	443.275	58.184	10	114.702	10	10	10	51.0678	10	75.6909	10	115.667	10	10	10	10	194.542	181.063	1143.74	10	854.822	10	2590.74	10	264.694	2595.93	203.274	10	10	264.865	441.626	10	10	131.152	3890.75	589.447	10	10	10	302.483	10
96	3	10	10	10	10	279.272	10	10	394.716	99.0852	10	131.453	10	10	67.852	93.1253	68.5066	187.603	57.9282	10	170.283	10	59.3413	10	386.062	180.474	1612.44	10	627.488	10	2146.77	202.662	10	3976.54	318.287	10	10	128.865	263.086	10	160.798	10	1511.42	252.33	10	10	142.604	10	10
97	5	10	10	10	10	175.689	10	10	174.354	10	121.011	10	76.9451	10	10	198.589	65.7034	10	125.714	506.48	10	10	200.255	58.8061	98.6883	375.487	260.95	618.111	2308.28	299.505	8961.78	1322.93	10	1014.85	10	10	10	1185.48	1754.2	10	10	2363.21	13922	3544.46	10	418.797	10	4718.81	819.926
[truncated: 24 more columns]
